# Supplementary material for: Complete Sequence of Succinamopine Ti-Plasmid pTiEU6 Reveals Its Evolutionary Relatedness with Nopaline-Type Ti-Plasmids
Source: Genome Biol Evol. 2019 Aug 6;11(9):2480–91. doi: 10.1093/gbe/evz173 (PMC6733357; doi:10.1093/gbe/evz173)
Supplement: evz173_Supplementary_Data [file evz173_supplementary_data.zip]

Archive with 9 entries (9 files):
- Figure S1 subgroup A and B comparison.tif
- Figure S2new vir, rep , sac gene cluster.tif
- Figure S3A 3' gene.tif
- Figure S3B 6b gene.tif
- Figure S4 Domain structures of opine-related proteins.tif
- Figure S5 Comparison of susD and susL.tif
- Supporting Information Legends.docx
- Table S1 COGs of newly sequenced Ti-plasmids.xlsx
- Table S2 Alignments of tra and trb operon.xlsx
