# Supplementary material for: Complete Sequence of Succinamopine Ti-Plasmid pTiEU6 Reveals Its Evolutionary Relatedness with Nopaline-Type Ti-Plasmids
Source: Genome Biol Evol. 2019 Aug 6;11(9):2480–91. doi: 10.1093/gbe/evz173 (PMC6733357; doi:10.1093/gbe/evz173)
Supplement: evz173_Supplementary_Data [file evz173_supplementary_data.zip › Table S1 COGs of newly sequenced Ti-plasmids.xlsx]

## Sheet: COG
Code Name
J Translation, ribosomal structure and biogenesis
A RNA processing and modification
K Transcription
L Replication, recombination and repair
B Chromatin structure and dynamics
D Cell cycle control, cell division, chromosome partitioning
Y Nuclear structure
V Defense mechanisms
T Signal transduction mechanisms
M Cell wall/membrane/envelope biogenesis
N Cell motility
Z Cytoskeleton
W Extracellular structures
U Intracellular trafficking, secretion, and vesicular transport
O Posttranslational modification, protein turnover, chaperones
X Mobilome: prophages, transposons
C Energy production and conversion
G Carbohydrate transport and metabolism
E Amino acid transport and metabolism
F Nucleotide transport and metabolism
H Coenzyme transport and metabolism
I Lipid transport and metabolism
P Inorganic ion transport and metabolism
Q Secondary metabolites biosynthesis, transport and catabolism
R General function prediction only
S Function unknown

## Sheet: EU6
seqname	feature
AgrTiEU6_8	C	Glycerophosphoryl diester phosphodiesterase family
AgrTiEU6_12	J	indole acetimide hydrolase
AgrTiEU6_13	E	Tryptophan 2-monooxygenase
AgrTiEU6_15	J	Catalyzes the transfer of a dimethylallyl group onto the adenine at position 37 in tRNAs that read codons beginning with uridine, leading to the formation of N6-(dimethylallyl)adenosine (i(6)A) (By similarity)
AgrTiEU6_18	C	NAD/NADP octopine/nopaline dehydrogenase, alpha-helical domain
AgrTiEU6_19	C	NAD/NADP octopine/nopaline dehydrogenase, alpha-helical domain
AgrTiEU6_20	E, P	ABC transporter
AgrTiEU6_21	P	binding-protein-dependent transport systems inner membrane component
AgrTiEU6_22	P	Binding-protein-dependent transport systems inner membrane component
AgrTiEU6_23	C	FAD dependent oxidoreductase
AgrTiEU6_24	C	oxidoreductase
AgrTiEU6_25	S	sarcosine oxidase alpha subunit
AgrTiEU6_26	S	opine oxidase subunit B
AgrTiEU6_27	K	LysR family Transcriptional regulator
AgrTiEU6_28	E	Extracellular solute-binding protein, family 5
AgrTiEU6_30	E	5-oxoprolinase (ATP-hydrolyzing)
AgrTiEU6_31	E	5-oxoprolinase (ATP-hydrolyzing)
AgrTiEU6_32	E	L-asparaginase
AgrTiEU6_33	K	Transcriptional regulator, LysR family
AgrTiEU6_34	S	ABC transporter
AgrTiEU6_35	P	Binding-protein-dependent transport systems, inner membrane component
AgrTiEU6_36	E	ABC transporter (Permease
AgrTiEU6_37	E	Part of the ABC transporter complex PotABCD involved in spermidine putrescine import. Responsible for energy coupling to the transport system (By similarity)
AgrTiEU6_38	S	MmgE PrpD family protein
AgrTiEU6_39	U	conjugation TrbI family protein
AgrTiEU6_41	U	transfer protein, trbG
AgrTiEU6_42	U	Conjugal transfer protein
AgrTiEU6_43	U	TRANSFER protein
AgrTiEU6_44	U	TRANSFER protein
AgrTiEU6_46	U	transfer protein TrbJ
AgrTiEU6_47	U	Conjugal transfer ATPase TrbE
AgrTiEU6_48	U	conjugal transfer protein trbD
AgrTiEU6_49	U	conjugal transfer protein Trbc
AgrTiEU6_50	U	p-type conjugative transfer atpase trbb
AgrTiEU6_51	Q, T	Autoinducer synthesis protein
AgrTiEU6_52	D	Partitioning protein
AgrTiEU6_53	K	Plasmid partitioning protein RepB
AgrTiEU6_54	L	Replication protein c
AgrTiEU6_55	L	TonB-dependent receptor protein
AgrTiEU6_57	S	Protein of unknown function (DUF1612)
AgrTiEU6_58	S	Protein of unknown function (DUF433)
AgrTiEU6_59	S	Toxic component of a toxin-antitoxin (TA) module. A
AgrTiEU6_62
AgrTiEU6_63	S	RES
AgrTiEU6_67
AgrTiEU6_68	S	Abi-like protein
AgrTiEU6_71	L	Integrase
AgrTiEU6_72	L	Integrase
AgrTiEU6_73	F	Hydrolase of X-linked nucleoside diphosphate N terminal
AgrTiEU6_77
AgrTiEU6_78
AgrTiEU6_79	D	Mobile mystery protein B
AgrTiEU6_80	K	HTH_XRE
AgrTiEU6_82	S	Protein of unknown function (DUF1419)
AgrTiEU6_83	S	Protein of unknown function (DUF3085)
AgrTiEU6_84	L	DEXDc
AgrTiEU6_85	K	ParB
AgrTiEU6_86
AgrTiEU6_87
AgrTiEU6_90	P	phnA protein
AgrTiEU6_93
AgrTiEU6_95	L	antirestriction protein
AgrTiEU6_96
AgrTiEU6_97	S	LysE type translocator
AgrTiEU6_99	T	Metallophosphoesterase
AgrTiEU6_100	M	Ankyrin Repeat Protein
AgrTiEU6_104	L	Transposase
AgrTiEU6_105	S	NIPSNAP family containing protein
AgrTiEU6_106
AgrTiEU6_109
AgrTiEU6_110
AgrTiEU6_112	S	NUDIX domain
AgrTiEU6_113	Q	BAAT / Acyl-CoA thioester hydrolase C terminal
AgrTiEU6_116	S	Protein of unknown function (DUF736)
AgrTiEU6_119	L	DNA-binding protein
AgrTiEU6_120	S	WGR
AgrTiEU6_124	U	Conjugal transfer coupling protein TraG
AgrTiEU6_127	L	transfer relaxase TraA
AgrTiEU6_128	U	Conjugal transfer protein
AgrTiEU6_129	S	TraB family
AgrTiEU6_133	T	Methyl-accepting chemotaxis
AgrTiEU6_135	K	Transcriptional regulator
AgrTiEU6_136	G	Trehalose synthase
AgrTiEU6_137	P	Na Pi-cotransporter
AgrTiEU6_139	K	Transcriptional Regulator, DeoR family
AgrTiEU6_140	S	ABC transporter
AgrTiEU6_141	E, P	ABC transporter
AgrTiEU6_142	E	(ABC) transporter
AgrTiEU6_143	P	ABC transporter (permease)
AgrTiEU6_144	P	ABC transporter (Permease)
AgrTiEU6_145	C	glycerophosphoryl diester phosphodiesterase
AgrTiEU6_146	G	Inositol monophosphatase
AgrTiEU6_147	L	nudix hydrolase
AgrTiEU6_148
AgrTiEU6_149	L	Integrase core domain
AgrTiEU6_151	Q	Cytochrome P450
AgrTiEU6_152	Q	cytochrome p450
AgrTiEU6_154	L	Transposase IS116 IS110 IS902
AgrTiEU6_159	S	VirK protein
AgrTiEU6_161	S	HipA domain protein
AgrTiEU6_162	S	HipA domain protein
AgrTiEU6_164	L	transposase, IS3 IS911 family protein
AgrTiEU6_170
AgrTiEU6_175	J	Catalyzes the transfer of a dimethylallyl group onto the adenine at position 37 in tRNAs that read codons beginning with uridine, leading to the formation of N6-(dimethylallyl)adenosine (i(6)A) (By similarity)
AgrTiEU6_177	T	Histidine kinase
AgrTiEU6_180	U	Conjugal transfer protein
AgrTiEU6_181	U	conjugal transfer protein, TrbC
AgrTiEU6_182	U	type iv secretory pathway virb3
AgrTiEU6_183	U	Conjugal transfer ATPase TrbE
AgrTiEU6_185	U	type IV secretion system protein
AgrTiEU6_186	U	type IV secretion protein
AgrTiEU6_187	U	transfer protein
AgrTiEU6_188	U	type IV secretion system protein
AgrTiEU6_189	U	type IV secretion system
AgrTiEU6_192	T	Two component transcriptional regulator, winged helix family
AgrTiEU6_194	D	VirC1 protein
AgrTiEU6_196	L	Relaxase/Mobilisation nuclease domain
AgrTiEU6_198	U	Conjugal transfer coupling protein TraG
AgrTiEU6_207	L	conserved protein
AgrTiEU6_212	G	Inositol monophosphatase

## Sheet: T37
seqname	feature
AgrTiT37_00001	C	Glycerophosphoryl diester phosphodiesterase family
AgrTiT37_00010	J	indole acetimide hydrolase
AgrTiT37_00011	E	Tryptophan 2-monooxygenase
AgrTiT37_00012	J	Catalyzes the transfer of a dimethylallyl group onto the adenine at position 37 in tRNAs that read codons beginning with uridine, leading to the formation of N6-(dimethylallyl)adenosine (i(6)A) (By similarity)
AgrTiT37_00016	C	NAD NADP octopine
AgrTiT37_00017	E	Ornithine cyclodeaminase
AgrTiT37_00018	C	NAD/NADP octopine/nopaline dehydrogenase, alpha-helical domain
AgrTiT37_00019	E	arginase
AgrTiT37_00020	S	BFD-like [2Fe-2S] binding domain
AgrTiT37_00021	S	sarcosine oxidase (alpha subunit)
AgrTiT37_00022	S	FAD dependent oxidoreductase
AgrTiT37_00024	E	5-oxoprolinase (ATP-hydrolyzing)
AgrTiT37_00025	E	5-oxoprolinase (ATP-hydrolyzing)
AgrTiT37_00026	K	LysR family transcriptional regulator
AgrTiT37_00027	E	ABC transporter
AgrTiT37_00028	E	ABC transporter
AgrTiT37_00029	E	ABC transporter
AgrTiT37_00030	E	ABC transporter
AgrTiT37_00031	K	LysR family Transcriptional regulator
AgrTiT37_00033	U	conjugation TrbI family protein
AgrTiT37_00035	U	transfer protein, trbG
AgrTiT37_00036	U	Conjugal transfer protein
AgrTiT37_00037	U	TRANSFER protein
AgrTiT37_00039	U	transfer protein TrbJ
AgrTiT37_00040	U	Conjugal transfer ATPase TrbE
AgrTiT37_00041	U	conjugal transfer protein trbD
AgrTiT37_00042	U	conjugal transfer protein Trbc
AgrTiT37_00043	U	p-type conjugative transfer atpase trbb
AgrTiT37_00044	Q, T	Autoinducer synthesis protein
AgrTiT37_00045	D	Partitioning protein
AgrTiT37_00046	K	Plasmid partitioning protein RepB
AgrTiT37_00047	L	Replication protein c
AgrTiT37_00048	L	TonB-dependent receptor protein
AgrTiT37_00049	S	Protein of unknown function (DUF1612)
AgrTiT37_00050	S	Protein of unknown function (DUF433)
AgrTiT37_00051	S	Toxic component of a toxin-antitoxin (TA) module. A
AgrTiT37_00052	L	Resolvase domain-containing protein
AgrTiT37_00053	G	Major Facilitator superfamily
AgrTiT37_00054
AgrTiT37_00055	S	RES
AgrTiT37_00059
AgrTiT37_00060	S	Abi-like protein
AgrTiT37_00062	L	Integrase
AgrTiT37_00063	F	Hydrolase of X-linked nucleoside diphosphate N terminal
AgrTiT37_00067
AgrTiT37_00068	D	Mobile mystery protein B
AgrTiT37_00069	K	HTH_XRE
AgrTiT37_00070	S	Protein of unknown function (DUF1419)
AgrTiT37_00071	S	Protein of unknown function (DUF3085)
AgrTiT37_00072	L	DEXDc
AgrTiT37_00073	K	ParB
AgrTiT37_00074
AgrTiT37_00075	K	transcriptional Regulator LysR family
AgrTiT37_00076	P	Sulfate adenylyltransferase subunit 1 Adenylylsulfate kinase
AgrTiT37_00078	G	Major facilitator superfamily
AgrTiT37_00081	H	Catalyzes the conversion of GTP to 2,5-diamino-6- ribosylamino-4(3H)-pyrimidinone 5'-phosphate (DARP), formate and pyrophosphate (By similarity)
AgrTiT37_00082	S	Sulfatase
AgrTiT37_00083
AgrTiT37_00084	L	antirestriction protein
AgrTiT37_00085
AgrTiT37_00086	S	LysE type translocator
AgrTiT37_00087	T	Metallophosphoesterase
AgrTiT37_00088	M	Ankyrin Repeat Protein
AgrTiT37_00090
AgrTiT37_00092	L	Transposase
AgrTiT37_00093	S	NIPSNAP family containing protein
AgrTiT37_00094
AgrTiT37_00095
AgrTiT37_00096
AgrTiT37_00097	S	NUDIX domain
AgrTiT37_00098	Q	BAAT / Acyl-CoA thioester hydrolase C terminal
AgrTiT37_00100	S	Protein of unknown function (DUF736)
AgrTiT37_00103	L	Integrase
AgrTiT37_00104
AgrTiT37_00105	S	Phage integrase family protein
AgrTiT37_00107	O	Glutathione S-Transferase
AgrTiT37_00108	S	Metal dependent phosphohydrolase
AgrTiT37_00109	S	Glyoxalase/Bleomycin resistance protein/Dioxygenase superfamily
AgrTiT37_00110	S	Alpha beta hydrolase
AgrTiT37_00111	K	HTH_XRE
AgrTiT37_00112	S	EamA-like transporter family
AgrTiT37_00114	K	LysR family transcriptional regulator
AgrTiT37_00115	C	Alcohol dehydrogenase zinc-binding domain protein
AgrTiT37_00116	E, G	Membrane
AgrTiT37_00117	S	EamA-like transporter family
AgrTiT37_00118	K	transcriptional regulator
AgrTiT37_00119	G	Inherit from COG: Periplasmic binding protein LacI transcriptional regulator
AgrTiT37_00120	G	ABC transporter
AgrTiT37_00121	P	(ABC) transporter
AgrTiT37_00122	S	amidohydrolase 2
AgrTiT37_00123
AgrTiT37_00124	S	LysE type translocator
AgrTiT37_00125	L	DNA-binding protein
AgrTiT37_00126	S	WGR
AgrTiT37_00130	U	Conjugal transfer coupling protein TraG
AgrTiT37_00133	L	transfer relaxase TraA
AgrTiT37_00134	U	Conjugal transfer protein
AgrTiT37_00135	S	TraB family
AgrTiT37_00138	T	Methyl-accepting chemotaxis
AgrTiT37_00140	K	Transcriptional regulator
AgrTiT37_00141	G	Trehalose synthase
AgrTiT37_00142	P	Na Pi-cotransporter
AgrTiT37_00143	K	Transcriptional Regulator, DeoR family
AgrTiT37_00144	S	ABC transporter
AgrTiT37_00145	E, P	ABC transporter
AgrTiT37_00146	E	(ABC) transporter
AgrTiT37_00147	P	ABC transporter (permease)
AgrTiT37_00148	P	ABC transporter (Permease)
AgrTiT37_00149	C	glycerophosphoryl diester phosphodiesterase
AgrTiT37_00150	G	Inositol monophosphatase
AgrTiT37_00151	L	nudix hydrolase
AgrTiT37_00152
AgrTiT37_00154	Q	Cytochrome P450
AgrTiT37_00155	Q	cytochrome p450
AgrTiT37_00156	L	Transposase IS116 IS110 IS902
AgrTiT37_00160	S	VirK protein
AgrTiT37_00163	L	transposase, IS3 IS911 family protein
AgrTiT37_00164
AgrTiT37_00166	J	Catalyzes the transfer of a dimethylallyl group onto the adenine at position 37 in tRNAs that read codons beginning with uridine, leading to the formation of N6-(dimethylallyl)adenosine (i(6)A) (By similarity)
AgrTiT37_00168	T	Histidine kinase
AgrTiT37_00169	U	Conjugal transfer protein
AgrTiT37_00170	U	conjugal transfer protein, TrbC
AgrTiT37_00171	U	type iv secretory pathway virb3
AgrTiT37_00172	U	Conjugal transfer ATPase TrbE
AgrTiT37_00174	U	type IV secretion system protein
AgrTiT37_00176	U	type IV secretion protein
AgrTiT37_00177	U	transfer protein
AgrTiT37_00178	U	type IV secretion system protein
AgrTiT37_00179	U	type IV secretion system
AgrTiT37_00180	T	Two component transcriptional regulator, winged helix family
AgrTiT37_00182	D	VirC1 protein
AgrTiT37_00184	L	Relaxase/Mobilisation nuclease domain
AgrTiT37_00186	U	Conjugal transfer coupling protein TraG
AgrTiT37_00192	L	conserved protein
AgrTiT37_00193	L	conserved protein
AgrTiT37_00195	G	Xylose isomerase domain-containing protein
AgrTiT37_00196	S	NUDIX domain
AgrTiT37_00197	G	Inositol monophosphatase
AgrTiT37_00198	C	glycerophosphoryl diester phosphodiesterase

## Sheet: Kerr27
seqname	feature
AgrTiKerr27_00001	C	Glycerophosphoryl diester phosphodiesterase family
AgrTiKerr27_00008	S	Agropine synthesis reductase
AgrTiKerr27_00011	J	indole acetimide hydrolase
AgrTiKerr27_00014	E	Tryptophan 2-monooxygenase
AgrTiKerr27_00015	J	Catalyzes the transfer of a dimethylallyl group onto the adenine at position 37 in tRNAs that read codons beginning with uridine, leading to the formation of N6-(dimethylallyl)adenosine (i(6)A) (By similarity)
AgrTiKerr27_00018	C	NAD/NADP octopine/nopaline dehydrogenase, alpha-helical domain
AgrTiKerr27_00019	E	Ornithine cyclodeaminase
AgrTiKerr27_00020	C	NAD/NADP octopine/nopaline dehydrogenase, alpha-helical domain
AgrTiKerr27_00021	E	arginase
AgrTiKerr27_00022	S	BFD-like [2Fe-2S] binding domain
AgrTiKerr27_00024	S	FAD dependent oxidoreductase
AgrTiKerr27_00026	E	5-oxoprolinase (ATP-hydrolyzing)
AgrTiKerr27_00027	E	5-oxoprolinase (ATP-hydrolyzing)
AgrTiKerr27_00028	K	LysR family transcriptional regulator
AgrTiKerr27_00029	E	ABC transporter
AgrTiKerr27_00030	E	ABC transporter
AgrTiKerr27_00031	E	ABC transporter
AgrTiKerr27_00032	E	ABC transporter
AgrTiKerr27_00033	K	LysR family Transcriptional regulator
AgrTiKerr27_00035	U	conjugation TrbI family protein
AgrTiKerr27_00037	U	transfer protein, trbG
AgrTiKerr27_00038	U	Conjugal transfer protein
AgrTiKerr27_00039	U	TRANSFER protein
AgrTiKerr27_00041	U	transfer protein TrbJ
AgrTiKerr27_00042	U	Conjugal transfer ATPase TrbE
AgrTiKerr27_00043	U	conjugal transfer protein trbD
AgrTiKerr27_00044	U	conjugal transfer protein Trbc
AgrTiKerr27_00045	U	p-type conjugative transfer atpase trbb
AgrTiKerr27_00046	Q, T	Autoinducer synthesis protein
AgrTiKerr27_00047	D	Partitioning protein
AgrTiKerr27_00049	K	Plasmid partitioning protein RepB
AgrTiKerr27_00050	L	Replication protein c
AgrTiKerr27_00051	L	TonB-dependent receptor protein
AgrTiKerr27_00052	L	Integrase
AgrTiKerr27_00053	S	Protein of unknown function (DUF1403)
AgrTiKerr27_00054	K	Chromosome segregation and condensation protein, ScpB
AgrTiKerr27_00055
AgrTiKerr27_00056	P	chromate transporter
AgrTiKerr27_00057	P	Rhodanese domain protein
AgrTiKerr27_00058	P	Nickel ABC transporter, permease protein
AgrTiKerr27_00059	S	membrane
AgrTiKerr27_00060	S	Pfam:DUF156
AgrTiKerr27_00061	P	Cation efflux family
AgrTiKerr27_00063	S	membrane
AgrTiKerr27_00064	S	(l31491) orf2
AgrTiKerr27_00065
AgrTiKerr27_00066	S	Bacterial TniB protein
AgrTiKerr27_00067	L	Integrase core domain
AgrTiKerr27_00068	S	Protein of unknown function (DUF1612)
AgrTiKerr27_00069	L	HELICc2
AgrTiKerr27_00070
AgrTiKerr27_00071
AgrTiKerr27_00072	S	RES
AgrTiKerr27_00076	K	LysR substrate binding domain
AgrTiKerr27_00077	S	phenazine biosynthesis protein, PhzF family
AgrTiKerr27_00079	G	abc transporter permease protein
AgrTiKerr27_00080	P	abc transporter
AgrTiKerr27_00081
AgrTiKerr27_00082	S	Metallo-beta-lactamase superfamily
AgrTiKerr27_00083	I	acyl-CoA dehydrogenase
AgrTiKerr27_00084	E	Extracellular solute-binding protein, family 5
AgrTiKerr27_00085	E, P	ABC, transporter
AgrTiKerr27_00086	P	ABC transporter permease protein
AgrTiKerr27_00087	P	Binding-protein-dependent transport systems inner membrane component
AgrTiKerr27_00088	P	Oxidoreductase
AgrTiKerr27_00089	F	Luciferase-like monooxygenase
AgrTiKerr27_00090	C	Monooxygenase
AgrTiKerr27_00091	K	LysR family transcriptional regulator
AgrTiKerr27_00092
AgrTiKerr27_00093	H	Catalyzes the oxidation of 5,10- methylenetetrahydrofolate to 5,10-methenyltetrahydrofolate and then the hydrolysis of 5,10-methenyltetrahydrofolate to 10- formyltetrahydrofolate (By similarity)
AgrTiKerr27_00094	L	Resolvase domain-containing protein
AgrTiKerr27_00095	L	Transposase
AgrTiKerr27_00098	P	binding-protein-dependent transport systems inner membrane component
AgrTiKerr27_00099	P	ABC transporter
AgrTiKerr27_00100	P	Aliphatic sulfonate ABC transporter, substrate-binding protein
AgrTiKerr27_00101	C	Monooxygenase
AgrTiKerr27_00102	C	Nitrilotriacetate monooxygenase
AgrTiKerr27_00104	S	Short-chain dehydrogenase reductase SDR
AgrTiKerr27_00105	E	Can catalyze the oxidation of choline to betaine aldehyde and betaine aldehyde to glycine betaine (By similarity)
AgrTiKerr27_00106	I	Haloalkane dehalogenase
AgrTiKerr27_00107	S	Antioxidant protein with alkyl hydroperoxidase activity. Required for the reduction of the AhpC active site cysteine residues and for the regeneration of the AhpC enzyme activity (By similarity)
AgrTiKerr27_00108	I	acyl-CoA dehydrogenase
AgrTiKerr27_00109	S	Antioxidant protein with alkyl hydroperoxidase activity. Required for the reduction of the AhpC active site cysteine residues and for the regeneration of the AhpC enzyme activity (By similarity)
AgrTiKerr27_00111	O	aaa ATPase
AgrTiKerr27_00112	S	Inherit from proNOG: peptidase S8 and S53, subtilisin, kexin, sedolisin
AgrTiKerr27_00113	S	monooxygenase
AgrTiKerr27_00114	P	ABC transporter substrate-binding protein
AgrTiKerr27_00115	P	Binding-protein-dependent transport systems inner membrane component
AgrTiKerr27_00116	P	ABC transporter
AgrTiKerr27_00117	K	lysr family transcriptional regulator
AgrTiKerr27_00118	P	domain-containing protein
AgrTiKerr27_00119	G	Cupin 2, conserved barrel domain protein
AgrTiKerr27_00121	S	Short-chain dehydrogenase reductase Sdr
AgrTiKerr27_00122	K	MarR family Transcriptional regulator
AgrTiKerr27_00124	K	Transcriptional regulator
AgrTiKerr27_00125	S	DinB family
AgrTiKerr27_00126	L	Transposase
AgrTiKerr27_00128	L	Transposase
AgrTiKerr27_00129	L	ISSpo6, transposase orf A
AgrTiKerr27_00130	S	Bacterial protein of unknown function (DUF925)
AgrTiKerr27_00131	S	Carbon-nitrogen hydrolase
AgrTiKerr27_00132	S	Carbon-nitrogen hydrolase
AgrTiKerr27_00133	K	Transcriptional regulator
AgrTiKerr27_00136
AgrTiKerr27_00139
AgrTiKerr27_00140	L	nucleotidyltransferase DNA polymerase involved in DNA
AgrTiKerr27_00141	L	DNA polymerase involved in damage-induced mutagenesis and translesion synthesis (TLS). It is not the major replicative DNA polymerase (By similarity)
AgrTiKerr27_00144
AgrTiKerr27_00145	D	Mobile mystery protein B
AgrTiKerr27_00146	K	HTH_XRE
AgrTiKerr27_00147	S	Protein of unknown function (DUF1419)
AgrTiKerr27_00148	S	Protein of unknown function (DUF3085)
AgrTiKerr27_00149	L	DEXDc
AgrTiKerr27_00150	K	ParB
AgrTiKerr27_00151
AgrTiKerr27_00152
AgrTiKerr27_00155	P	phnA protein
AgrTiKerr27_00157
AgrTiKerr27_00159	L	antirestriction protein
AgrTiKerr27_00160
AgrTiKerr27_00161	S	Protein of unknown function (DUF736)
AgrTiKerr27_00163	L	DNA-binding protein
AgrTiKerr27_00164	S	WGR
AgrTiKerr27_00168	U	Conjugal transfer coupling protein TraG
AgrTiKerr27_00171	L	transfer relaxase TraA
AgrTiKerr27_00172	U	Conjugal transfer protein
AgrTiKerr27_00173	S	TraB family
AgrTiKerr27_00176	T	Methyl-accepting chemotaxis
AgrTiKerr27_00178	K	Transcriptional regulator
AgrTiKerr27_00179	G	Trehalose synthase
AgrTiKerr27_00180	P	Na Pi-cotransporter
AgrTiKerr27_00181	K	Transcriptional Regulator, DeoR family
AgrTiKerr27_00182	S	ABC transporter
AgrTiKerr27_00183	E, P	ABC transporter
AgrTiKerr27_00184	E	(ABC) transporter
AgrTiKerr27_00185	P	ABC transporter (permease)
AgrTiKerr27_00186	P	ABC transporter (Permease)
AgrTiKerr27_00187	C	glycerophosphoryl diester phosphodiesterase
AgrTiKerr27_00188	G	Inositol monophosphatase
AgrTiKerr27_00189	L	nudix hydrolase
AgrTiKerr27_00190
AgrTiKerr27_00192	Q	Cytochrome P450
AgrTiKerr27_00193	Q	cytochrome p450
AgrTiKerr27_00194	L	Transposase IS116 IS110 IS902
AgrTiKerr27_00198	S	VirK protein
AgrTiKerr27_00200	S	HipA domain protein
AgrTiKerr27_00201	L	transposase, IS3 IS911 family protein
AgrTiKerr27_00202
AgrTiKerr27_00204	J	Catalyzes the transfer of a dimethylallyl group onto the adenine at position 37 in tRNAs that read codons beginning with uridine, leading to the formation of N6-(dimethylallyl)adenosine (i(6)A) (By similarity)
AgrTiKerr27_00206	T	Histidine kinase
AgrTiKerr27_00207	U	Conjugal transfer protein
AgrTiKerr27_00208	U	conjugal transfer protein, TrbC
AgrTiKerr27_00209	U	type iv secretory pathway virb3
AgrTiKerr27_00210	U	Conjugal transfer ATPase TrbE
AgrTiKerr27_00212	U	type IV secretion system protein
AgrTiKerr27_00213	U	type IV secretion protein
AgrTiKerr27_00214	U	transfer protein
AgrTiKerr27_00215	U	type IV secretion system protein
AgrTiKerr27_00216	U	type IV secretion system
AgrTiKerr27_00217	T	Two component transcriptional regulator, winged helix family
AgrTiKerr27_00219	D	VirC1 protein
AgrTiKerr27_00221	L	Relaxase/Mobilisation nuclease domain
AgrTiKerr27_00223	U	Conjugal transfer coupling protein TraG
AgrTiKerr27_00230	G	Xylose isomerase domain-containing protein
AgrTiKerr27_00231	S	NUDIX domain
AgrTiKerr27_00232	G	Inositol monophosphatase
AgrTiKerr27_00233	C	glycerophosphoryl diester phosphodiesterase

## Sheet: Sule1
seqname	feature
AgrTiSule1_00001	C	Glycerophosphoryl diester phosphodiesterase family
AgrTiSule1_00008	S	Agropine synthesis reductase
mdlY	J	indole acetimide hydrolase
AgrTiSule1_00014	E	Tryptophan 2-monooxygenase
izt	J	Catalyzes the transfer of a dimethylallyl group onto the adenine at position 37 in tRNAs that read codons beginning with uridine, leading to the formation of N6-(dimethylallyl)adenosine (i(6)A) (By similarity)
odh_1	C	NAD/NADP octopine/nopaline dehydrogenase, alpha-helical domain
ocd	E	Ornithine cyclodeaminase
odh_2	C	NAD/NADP octopine/nopaline dehydrogenase, alpha-helical domain
arcA	E	arginase
hcnB	S	BFD-like [2Fe-2S] binding domain
AgrTiSule1_00023	S	sarcosine oxidase alpha subunit
thiO	S	FAD dependent oxidoreductase
apc3	E	5-oxoprolinase (ATP-hydrolyzing)
apc4	E	5-oxoprolinase (ATP-hydrolyzing)
hcaR	K	LysR family transcriptional regulator
occM	E	ABC transporter
occQ	E	ABC transporter
nocT	E	ABC transporter
occP	E	ABC transporter
occR	K	LysR family Transcriptional regulator
AgrTiSule1_00033	U	conjugation TrbI family protein
AgrTiSule1_00035	U	transfer protein, trbG
AgrTiSule1_00036	U	Conjugal transfer protein
AgrTiSule1_00037	U	TRANSFER protein
AgrTiSule1_00039	U	transfer protein TrbJ
virB4_1	U	Conjugal transfer ATPase TrbE
AgrTiSule1_00041	U	conjugal transfer protein trbD
AgrTiSule1_00042	U	conjugal transfer protein Trbc
AgrTiSule1_00043	U	p-type conjugative transfer atpase trbb
AgrTiSule1_00044	Q, T	Autoinducer synthesis protein
AgrTiSule1_00045	D	Partitioning protein
noc_1	K	Plasmid partitioning protein RepB
AgrTiSule1_00048	L	Replication protein c
AgrTiSule1_00049	L	TonB-dependent receptor protein
AgrTiSule1_00050	S	Protein of unknown function (DUF1612)
AgrTiSule1_00051	L	HELICc2
AgrTiSule1_00052
AgrTiSule1_00053
AgrTiSule1_00054	S	RES
gcvA	K	LysR substrate binding domain
phzF	S	phenazine biosynthesis protein, PhzF family
ssuC_1	P	binding-protein-dependent transport systems inner membrane component
ssuB_1	P	ABC transporter
ssuA_1	P	Aliphatic sulfonate ABC transporter, substrate-binding protein
ssuD	C	Monooxygenase
ntaA_1	C	Nitrilotriacetate monooxygenase
kduD	S	Short-chain dehydrogenase reductase SDR
AgrTiSule1_00069	E	Can catalyze the oxidation of choline to betaine aldehyde and betaine aldehyde to glycine betaine (By similarity)
dhaA	I	Haloalkane dehalogenase
AgrTiSule1_00071	S	Antioxidant protein with alkyl hydroperoxidase activity. Required for the reduction of the AhpC active site cysteine residues and for the regeneration of the AhpC enzyme activity (By similarity)
ydbM	I	acyl-CoA dehydrogenase
AgrTiSule1_00073	S	Antioxidant protein with alkyl hydroperoxidase activity. Required for the reduction of the AhpC active site cysteine residues and for the regeneration of the AhpC enzyme activity (By similarity)
rbsC	G	abc transporter permease protein
rbsA	P	abc transporter
AgrTiSule1_00076
aiiB	S	Metallo-beta-lactamase superfamily
soxC	I	acyl-CoA dehydrogenase
dppA_1	E	Extracellular solute-binding protein, family 5
gsiA	E, P	ABC, transporter
dppC	P	ABC transporter permease protein
gsiC_1	P	Binding-protein-dependent transport systems inner membrane component
hpyO	P	Oxidoreductase
rutA	F	Luciferase-like monooxygenase
moxC	C	Monooxygenase
pgrR	K	LysR family transcriptional regulator
AgrTiSule1_00087
ftsH	O	aaa ATPase
AgrTiSule1_00090	S	Inherit from proNOG: peptidase S8 and S53, subtilisin, kexin, sedolisin
ntaA_2	S	monooxygenase
ssuA_2	P	ABC transporter substrate-binding protein
ssuC_2	P	Binding-protein-dependent transport systems inner membrane component
ssuB_2	P	Part of the ABC transporter complex SsuABC involved in aliphatic sulfonates import. Responsible for energy coupling to the transport system
argP	K	lysr family transcriptional regulator
glpE	P	domain-containing protein
AgrTiSule1_00098	S	Uncharacterised ACR, COG2135
AgrTiSule1_00099	S	Uncharacterised ACR, COG2135
ligD	L	DNA ligase
imuA
imuB	L	nucleotidyltransferase DNA polymerase involved in DNA
dnaE2	L	DNA polymerase involved in damage-induced mutagenesis and translesion synthesis (TLS). It is not the major replicative DNA polymerase (By similarity)
AgrTiSule1_00106
AgrTiSule1_00107	D	Mobile mystery protein B
AgrTiSule1_00108	K	HTH_XRE
AgrTiSule1_00109	S	Protein of unknown function (DUF1419)
AgrTiSule1_00110	S	Protein of unknown function (DUF3085)
AgrTiSule1_00111	L	DEXDc
yybR	K	transcription, DNA-dependent
tdh	C	alcohol dehydrogenase
noc_2	K	ParB
AgrTiSule1_00115
AgrTiSule1_00116
AgrTiSule1_00119	P	phnA protein
AgrTiSule1_00120
traC	L	antirestriction protein
AgrTiSule1_00122
AgrTiSule1_00123	S	Protein of unknown function (DUF736)
AgrTiSule1_00124	S	Zeta toxin
AgrTiSule1_00126
AgrTiSule1_00129	S	Protein of unknown function (DUF736)
ihfA	L	DNA-binding protein
AgrTiSule1_00132	S	WGR
AgrTiSule1_00136	U	Conjugal transfer coupling protein TraG
recD2	L	transfer relaxase TraA
AgrTiSule1_00140	U	Conjugal transfer protein
AgrTiSule1_00141	S	TraB family
bdlA	T	Methyl-accepting chemotaxis
traR	K	Transcriptional regulator
sucP	G	Trehalose synthase
AgrTiSule1_00148	P	Na Pi-cotransporter
srlR	K	Transcriptional Regulator, DeoR family
dppA_2	S	ABC transporter
oppD	E, P	ABC transporter
oppF	E	(ABC) transporter
gsiC_2	P	ABC transporter (permease)
gsiD	P	ABC transporter (Permease)
ugpQ	C	glycerophosphoryl diester phosphodiesterase
AgrTiSule1_00156	G	Inositol monophosphatase
AgrTiSule1_00157	L	nudix hydrolase
AgrTiSule1_00158
AgrTiSule1_00160	Q	Cytochrome P450
AgrTiSule1_00161	Q	cytochrome p450
AgrTiSule1_00162	L	Transposase IS116 IS110 IS902
AgrTiSule1_00166	S	VirK protein
AgrTiSule1_00168	S	HipA domain protein
AgrTiSule1_00169	L	transposase, IS3 IS911 family protein
AgrTiSule1_00170
tzs	J	Catalyzes the transfer of a dimethylallyl group onto the adenine at position 37 in tRNAs that read codons beginning with uridine, leading to the formation of N6-(dimethylallyl)adenosine (i(6)A) (By similarity)
virA	T	Histidine kinase
AgrTiSule1_00174	U	Conjugal transfer protein
virB2	U	conjugal transfer protein, TrbC
virB3	U	type iv secretory pathway virb3
virB4_2	U	Conjugal transfer ATPase TrbE
virB6	U	type IV secretion system protein
virB8	U	type IV secretion protein
virB9	U	transfer protein
AgrTiSule1_00183	U	type IV secretion system protein
AgrTiSule1_00184	U	type IV secretion system
ompR	T	Two component transcriptional regulator, winged helix family
virC1	D	VirC1 protein
virD2	L	Relaxase/Mobilisation nuclease domain
virD4	U	Conjugal transfer coupling protein TraG
AgrTiSule1_00199	G	Xylose isomerase domain-containing protein
AgrTiSule1_00200	S	NUDIX domain
suhB	G	Inositol monophosphatase
AgrTiSule1_00202	C	glycerophosphoryl diester phosphodiesterase

## Sheet: Kerr108
seqname	feature
AgrTiKerr108_00001	C	Glycerophosphoryl diester phosphodiesterase family
AgrTiKerr108_00008	S	Agropine synthesis reductase
mdlY	J	indole acetimide hydrolase
AgrTiKerr108_00014	E	Tryptophan 2-monooxygenase
izt	J	Catalyzes the transfer of a dimethylallyl group onto the adenine at position 37 in tRNAs that read codons beginning with uridine, leading to the formation of N6-(dimethylallyl)adenosine (i(6)A) (By similarity)
odh_1	C	NAD/NADP octopine/nopaline dehydrogenase, alpha-helical domain
ocd	E	Ornithine cyclodeaminase
odh_2	C	NAD/NADP octopine/nopaline dehydrogenase, alpha-helical domain
arcA	E	arginase
hcnB	S	BFD-like [2Fe-2S] binding domain
AgrTiKerr108_00024	S	sarcosine oxidase alpha subunit
thiO	S	FAD dependent oxidoreductase
apc3	E	5-oxoprolinase (ATP-hydrolyzing)
apc4	E	5-oxoprolinase (ATP-hydrolyzing)
hcaR	K	LysR family transcriptional regulator
occM	E	ABC transporter
occQ	E	ABC transporter
nocT	E	ABC transporter
occP	E	ABC transporter
occR	K	LysR family Transcriptional regulator
AgrTiKerr108_00034	U	conjugation TrbI family protein
AgrTiKerr108_00036	U	transfer protein, trbG
AgrTiKerr108_00037	U	Conjugal transfer protein
AgrTiKerr108_00038	U	TRANSFER protein
AgrTiKerr108_00040	U	transfer protein TrbJ
virB4_1	U	Conjugal transfer ATPase TrbE
AgrTiKerr108_00042	U	conjugal transfer protein trbD
AgrTiKerr108_00043	U	conjugal transfer protein Trbc
AgrTiKerr108_00044	U	p-type conjugative transfer atpase trbb
AgrTiKerr108_00045	Q, T	Autoinducer synthesis protein
AgrTiKerr108_00046	D	Partitioning protein
noc_1	K	Plasmid partitioning protein RepB
AgrTiKerr108_00049	L	Replication protein c
AgrTiKerr108_00050	L	TonB-dependent receptor protein
AgrTiKerr108_00051	L	Pfam:Transposase_25
AgrTiKerr108_00052	S	Protein of unknown function (DUF1612)
AgrTiKerr108_00053	L	HELICc2
AgrTiKerr108_00054
AgrTiKerr108_00055
AgrTiKerr108_00056	S	RES
AgrTiKerr108_00057
gcvA	K	LysR substrate binding domain
phzF	S	phenazine biosynthesis protein, PhzF family
ssuC_1	P	binding-protein-dependent transport systems inner membrane component
ssuB_1	P	ABC transporter
ssuA_1	P	Aliphatic sulfonate ABC transporter, substrate-binding protein
ssuD	C	Monooxygenase
ntaA_1	C	Nitrilotriacetate monooxygenase
kduD	S	Short-chain dehydrogenase reductase SDR
AgrTiKerr108_00073	E	Can catalyze the oxidation of choline to betaine aldehyde and betaine aldehyde to glycine betaine (By similarity)
dhaA	I	Haloalkane dehalogenase
AgrTiKerr108_00075	S	Antioxidant protein with alkyl hydroperoxidase activity. Required for the reduction of the AhpC active site cysteine residues and for the regeneration of the AhpC enzyme activity (By similarity)
ydbM	I	acyl-CoA dehydrogenase
AgrTiKerr108_00077	S	Antioxidant protein with alkyl hydroperoxidase activity. Required for the reduction of the AhpC active site cysteine residues and for the regeneration of the AhpC enzyme activity (By similarity)
rbsC	G	abc transporter permease protein
rbsA	P	abc transporter
AgrTiKerr108_00080
aiiB	S	Metallo-beta-lactamase superfamily
soxC	I	acyl-CoA dehydrogenase
dppA_1	E	Extracellular solute-binding protein, family 5
gsiA	E, P	ABC, transporter
dppC	P	ABC transporter permease protein
gsiC_1	P	Binding-protein-dependent transport systems inner membrane component
hpyO	P	Oxidoreductase
rutA	F	Luciferase-like monooxygenase
moxC	C	Monooxygenase
pgrR	K	LysR family transcriptional regulator
AgrTiKerr108_00091
ftsH	O	aaa ATPase
AgrTiKerr108_00094	S	Inherit from proNOG: peptidase S8 and S53, subtilisin, kexin, sedolisin
ntaA_2	S	monooxygenase
ssuA_2	P	ABC transporter substrate-binding protein
ssuC_2	P	Binding-protein-dependent transport systems inner membrane component
ssuB_2	P	Part of the ABC transporter complex SsuABC involved in aliphatic sulfonates import. Responsible for energy coupling to the transport system
argP	K	lysr family transcriptional regulator
glpE	P	domain-containing protein
AgrTiKerr108_00101	G	Cupin 2, conserved barrel domain protein
AgrTiKerr108_00102	E	glyoxalase bleomycin resistance protein dioxygenase
AgrTiKerr108_00103	S	Uncharacterised ACR, COG2135
ligD	L	DNA ligase
imuA
imuB	L	nucleotidyltransferase DNA polymerase involved in DNA
dnaE2	L	DNA polymerase involved in damage-induced mutagenesis and translesion synthesis (TLS). It is not the major replicative DNA polymerase (By similarity)
AgrTiKerr108_00110
AgrTiKerr108_00111	D	Mobile mystery protein B
AgrTiKerr108_00112	K	HTH_XRE
AgrTiKerr108_00113	S	Protein of unknown function (DUF1419)
AgrTiKerr108_00114	S	Protein of unknown function (DUF3085)
AgrTiKerr108_00115	L	DEXDc
yybR	K	transcription, DNA-dependent
tdh	C	alcohol dehydrogenase
noc_2	K	ParB
AgrTiKerr108_00119
AgrTiKerr108_00120
AgrTiKerr108_00123	P	phnA protein
AgrTiKerr108_00124
traC	L	antirestriction protein
AgrTiKerr108_00126
AgrTiKerr108_00127	S	Protein of unknown function (DUF736)
AgrTiKerr108_00128	S	Zeta toxin
AgrTiKerr108_00130
AgrTiKerr108_00133	S	Protein of unknown function (DUF736)
ihfA	L	DNA-binding protein
AgrTiKerr108_00136	S	WGR
AgrTiKerr108_00140	U	Conjugal transfer coupling protein TraG
recD2	L	transfer relaxase TraA
AgrTiKerr108_00144	U	Conjugal transfer protein
AgrTiKerr108_00145	S	TraB family
bdlA	T	Methyl-accepting chemotaxis
traR	K	Transcriptional regulator
sucP	G	Trehalose synthase
AgrTiKerr108_00152	P	Na Pi-cotransporter
srlR	K	Transcriptional Regulator, DeoR family
dppA_2	S	ABC transporter
oppD	E, P	ABC transporter
oppF	E	(ABC) transporter
gsiC_2	P	ABC transporter (permease)
gsiD	P	ABC transporter (Permease)
ugpQ	C	glycerophosphoryl diester phosphodiesterase
AgrTiKerr108_00160	G	Inositol monophosphatase
AgrTiKerr108_00161	L	nudix hydrolase
AgrTiKerr108_00162
AgrTiKerr108_00164	Q	Cytochrome P450
AgrTiKerr108_00165	Q	cytochrome p450
AgrTiKerr108_00166	L	Transposase IS116 IS110 IS902
AgrTiKerr108_00170	S	VirK protein
AgrTiKerr108_00172	S	HipA domain protein
AgrTiKerr108_00173	L	transposase, IS3 IS911 family protein
AgrTiKerr108_00174
tzs	J	Catalyzes the transfer of a dimethylallyl group onto the adenine at position 37 in tRNAs that read codons beginning with uridine, leading to the formation of N6-(dimethylallyl)adenosine (i(6)A) (By similarity)
virA	T	Histidine kinase
AgrTiKerr108_00179	U	Conjugal transfer protein
virB2	U	conjugal transfer protein, TrbC
virB3	U	type iv secretory pathway virb3
virB4_2	U	Conjugal transfer ATPase TrbE
virB6	U	type IV secretion system protein
virB8	U	type IV secretion protein
virB9	U	transfer protein
AgrTiKerr108_00188	U	type IV secretion system protein
AgrTiKerr108_00189	U	type IV secretion system
ompR	T	Two component transcriptional regulator, winged helix family
virC1	D	VirC1 protein
virD2	L	Relaxase/Mobilisation nuclease domain
virD4	U	Conjugal transfer coupling protein TraG
AgrTiKerr108_00204	G	Xylose isomerase domain-containing protein
AgrTiKerr108_00205	S	NUDIX domain
suhB	G	Inositol monophosphatase
AgrTiKerr108_00207	C	glycerophosphoryl diester phosphodiesterase

## Sheet: CFBP1935
seqname	feature
AgrTiCFBP1935_00001	C	Glycerophosphoryl diester phosphodiesterase family
AgrTiCFBP1935_00008	S	Agropine synthesis reductase
mdlY	J	K02433 aspartyl-tRNA(Asn) glutamyl-tRNA (Gln) amidotransferase subunit A EC 6.3.5.6 6.3.5.7
AgrTiCFBP1935_00014	E	Tryptophan 2-monooxygenase
izt	J	Catalyzes the transfer of a dimethylallyl group onto the adenine at position 37 in tRNAs that read codons beginning with uridine, leading to the formation of N6-(dimethylallyl)adenosine (i(6)A) (By similarity)
odh_1	C	NAD/NADP octopine/nopaline dehydrogenase, alpha-helical domain
ocd	E	Ornithine cyclodeaminase
odh_2	C	NAD/NADP octopine/nopaline dehydrogenase, alpha-helical domain
arcA	E	arginase
hcnB	S	BFD-like [2Fe-2S] binding domain
AgrTiCFBP1935_00023	S	sarcosine oxidase alpha subunit
thiO	S	FAD dependent oxidoreductase
apc3	E	5-oxoprolinase (ATP-hydrolyzing)
apc4	E	5-oxoprolinase (ATP-hydrolyzing)
hcaR	K	LysR family transcriptional regulator
occM	E	ABC transporter
occQ	E	ABC transporter
nocT	E	ABC transporter
occP	E	ABC transporter
occR	K	LysR family Transcriptional regulator
AgrTiCFBP1935_00033	U	conjugation TrbI family protein
AgrTiCFBP1935_00035	U	transfer protein, trbG
AgrTiCFBP1935_00036	U	Conjugal transfer protein
AgrTiCFBP1935_00037	U	TRANSFER protein
AgrTiCFBP1935_00039	U	transfer protein TrbJ
virB4_1	U	Conjugal transfer ATPase TrbE
AgrTiCFBP1935_00041	U	conjugal transfer protein trbD
AgrTiCFBP1935_00042	U	conjugal transfer protein Trbc
AgrTiCFBP1935_00043	U	p-type conjugative transfer atpase trbb
AgrTiCFBP1935_00044	Q, T	Autoinducer synthesis protein
AgrTiCFBP1935_00045	D	Partitioning protein
noc_1	K	Plasmid partitioning protein RepB
AgrTiCFBP1935_00048	L	Replication protein c
AgrTiCFBP1935_00049	L	TonB-dependent receptor protein
AgrTiCFBP1935_00050	S	Protein of unknown function (DUF1612)
AgrTiCFBP1935_00051	L	HELICc2
AgrTiCFBP1935_00052
AgrTiCFBP1935_00053
AgrTiCFBP1935_00054	S	RES
gcvA	K	LysR substrate binding domain
phzF	S	phenazine biosynthesis protein, PhzF family
ssuC_1	P	binding-protein-dependent transport systems inner membrane component
ssuB_1	P	ABC transporter
ssuA_1	P	Aliphatic sulfonate ABC transporter, substrate-binding protein
ssuD	C	Monooxygenase
ntaA_1	C	Nitrilotriacetate monooxygenase
kduD	S	Short-chain dehydrogenase reductase SDR
AgrTiCFBP1935_00069	E	Can catalyze the oxidation of choline to betaine aldehyde and betaine aldehyde to glycine betaine (By similarity)
dhaA	I	Haloalkane dehalogenase
AgrTiCFBP1935_00071	S	Antioxidant protein with alkyl hydroperoxidase activity. Required for the reduction of the AhpC active site cysteine residues and for the regeneration of the AhpC enzyme activity (By similarity)
ydbM	I	acyl-CoA dehydrogenase
AgrTiCFBP1935_00073	S	Antioxidant protein with alkyl hydroperoxidase activity. Required for the reduction of the AhpC active site cysteine residues and for the regeneration of the AhpC enzyme activity (By similarity)
rbsC	G	abc transporter permease protein
rbsA	P	abc transporter
AgrTiCFBP1935_00076
aiiB	S	Metallo-beta-lactamase superfamily
soxC	I	acyl-CoA dehydrogenase
dppA_1	E	Extracellular solute-binding protein, family 5
gsiA	E, P	ABC, transporter
dppC	P	ABC transporter permease protein
gsiC_1	P	Binding-protein-dependent transport systems inner membrane component
hpyO	P	Oxidoreductase
rutA	F	Luciferase-like monooxygenase
moxC	C	Monooxygenase
pgrR	K	LysR family transcriptional regulator
AgrTiCFBP1935_00087
ftsH	O	aaa ATPase
AgrTiCFBP1935_00090	S	Inherit from proNOG: peptidase S8 and S53, subtilisin, kexin, sedolisin
ntaA_2	S	monooxygenase
ssuA_2	P	ABC transporter substrate-binding protein
ssuC_2	P	Binding-protein-dependent transport systems inner membrane component
ssuB_2	P	Part of the ABC transporter complex SsuABC involved in aliphatic sulfonates import. Responsible for energy coupling to the transport system
argP	K	lysr family transcriptional regulator
glpE	P	domain-containing protein
AgrTiCFBP1935_00098	S	Uncharacterised ACR, COG2135
AgrTiCFBP1935_00099	S	Uncharacterised ACR, COG2135
ligD	L	DNA ligase
imuA
imuB	L	nucleotidyltransferase DNA polymerase involved in DNA
dnaE2	L	DNA polymerase involved in damage-induced mutagenesis and translesion synthesis (TLS). It is not the major replicative DNA polymerase (By similarity)
AgrTiCFBP1935_00106
AgrTiCFBP1935_00107	D	Mobile mystery protein B
AgrTiCFBP1935_00108	K	HTH_XRE
AgrTiCFBP1935_00109	S	Protein of unknown function (DUF1419)
AgrTiCFBP1935_00110	S	Protein of unknown function (DUF3085)
AgrTiCFBP1935_00111	L	DEXDc
yybR	K	transcription, DNA-dependent
tdh	C	alcohol dehydrogenase
noc_2	K	ParB
AgrTiCFBP1935_00115
AgrTiCFBP1935_00116
AgrTiCFBP1935_00119	P	phnA protein
AgrTiCFBP1935_00120
traC	L	antirestriction protein
AgrTiCFBP1935_00122
AgrTiCFBP1935_00123	S	Protein of unknown function (DUF736)
ihfA	L	DNA-binding protein
AgrTiCFBP1935_00126	S	WGR
AgrTiCFBP1935_00130	U	Conjugal transfer coupling protein TraG
recD2	L	transfer relaxase TraA
AgrTiCFBP1935_00134	U	Conjugal transfer protein
AgrTiCFBP1935_00135	S	TraB family
bdlA	T	Methyl-accepting chemotaxis
traR	K	Transcriptional regulator
sucP	G	Trehalose synthase
AgrTiCFBP1935_00142	P	Na Pi-cotransporter
srlR	K	Transcriptional Regulator, DeoR family
dppA_2	S	ABC transporter
oppD	E, P	ABC transporter
oppF	E	(ABC) transporter
gsiC_2	P	ABC transporter (permease)
gsiD	P	ABC transporter (Permease)
ugpQ	C	glycerophosphoryl diester phosphodiesterase
AgrTiCFBP1935_00150	G	Inositol monophosphatase
AgrTiCFBP1935_00151	L	nudix hydrolase
AgrTiCFBP1935_00152
AgrTiCFBP1935_00154	Q	Cytochrome P450
AgrTiCFBP1935_00155	Q	cytochrome p450
AgrTiCFBP1935_00156	L	Transposase IS116 IS110 IS902
AgrTiCFBP1935_00160	S	VirK protein
AgrTiCFBP1935_00162	S	HipA domain protein
AgrTiCFBP1935_00163	L	transposase, IS3 IS911 family protein
AgrTiCFBP1935_00164
tzs	J	Catalyzes the transfer of a dimethylallyl group onto the adenine at position 37 in tRNAs that read codons beginning with uridine, leading to the formation of N6-(dimethylallyl)adenosine (i(6)A) (By similarity)
virA	T	Histidine kinase
AgrTiCFBP1935_00168	U	Conjugal transfer protein
virB2	U	conjugal transfer protein, TrbC
virB3	U	type iv secretory pathway virb3
virB4_2	U	Conjugal transfer ATPase TrbE
virB6	U	type IV secretion system protein
virB8	U	type IV secretion protein
virB9	U	transfer protein
AgrTiCFBP1935_00177	U	type IV secretion system protein
AgrTiCFBP1935_00178	U	type IV secretion system
ompR	T	Two component transcriptional regulator, winged helix family
virC1	D	VirC1 protein
virD2	L	Relaxase/Mobilisation nuclease domain
virD4	U	Conjugal transfer coupling protein TraG
AgrTiCFBP1935_00193	G	Xylose isomerase domain-containing protein
AgrTiCFBP1935_00194	S	NUDIX domain
suhB	G	Inositol monophosphatase
AgrTiCFBP1935_00196	C	glycerophosphoryl diester phosphodiesterase

## Sheet: CFBP2178
seqname	feature
AgrTiCFBP2178_00001	C	Glycerophosphoryl diester phosphodiesterase family
AgrTiCFBP2178_00008	S	Agropine synthesis reductase
mdlY	J	K02433 aspartyl-tRNA(Asn) glutamyl-tRNA (Gln) amidotransferase subunit A EC 6.3.5.6 6.3.5.7
AgrTiCFBP2178_00014	E	Tryptophan 2-monooxygenase
izt	J	Catalyzes the transfer of a dimethylallyl group onto the adenine at position 37 in tRNAs that read codons beginning with uridine, leading to the formation of N6-(dimethylallyl)adenosine (i(6)A) (By similarity)
odh_1	C	NAD/NADP octopine/nopaline dehydrogenase, alpha-helical domain
ocd	E	Ornithine cyclodeaminase
odh_2	C	NAD/NADP octopine/nopaline dehydrogenase, alpha-helical domain
arcA	E	arginase
hcnB	S	BFD-like [2Fe-2S] binding domain
AgrTiCFBP2178_00023	S	sarcosine oxidase alpha subunit
thiO	S	FAD dependent oxidoreductase
apc3	E	5-oxoprolinase (ATP-hydrolyzing)
apc4	E	5-oxoprolinase (ATP-hydrolyzing)
hcaR	K	LysR family transcriptional regulator
occM	E	ABC transporter
occQ	E	ABC transporter
nocT	E	ABC transporter
occP	E	ABC transporter
occR	K	LysR family Transcriptional regulator
AgrTiCFBP2178_00033	U	conjugation TrbI family protein
AgrTiCFBP2178_00035	U	transfer protein, trbG
AgrTiCFBP2178_00036	U	Conjugal transfer protein
AgrTiCFBP2178_00037	U	TRANSFER protein
AgrTiCFBP2178_00039	U	transfer protein TrbJ
virB4_1	U	Conjugal transfer ATPase TrbE
AgrTiCFBP2178_00041	U	conjugal transfer protein trbD
AgrTiCFBP2178_00042	U	conjugal transfer protein Trbc
AgrTiCFBP2178_00043	U	p-type conjugative transfer atpase trbb
AgrTiCFBP2178_00044	Q, T	Autoinducer synthesis protein
AgrTiCFBP2178_00045	D	Partitioning protein
noc_1	K	Plasmid partitioning protein RepB
AgrTiCFBP2178_00048	L	Replication protein c
AgrTiCFBP2178_00049	L	TonB-dependent receptor protein
AgrTiCFBP2178_00050	S	Protein of unknown function (DUF1612)
AgrTiCFBP2178_00051	L	HELICc2
AgrTiCFBP2178_00052
AgrTiCFBP2178_00053
AgrTiCFBP2178_00054	S	RES
gcvA	K	LysR substrate binding domain
phzF	S	phenazine biosynthesis protein, PhzF family
ssuC_1	P	binding-protein-dependent transport systems inner membrane component
ssuB_1	P	ABC transporter
ssuA_1	P	Aliphatic sulfonate ABC transporter, substrate-binding protein
ssuD	C	Monooxygenase
ntaA_1	C	Nitrilotriacetate monooxygenase
kduD	S	Short-chain dehydrogenase reductase SDR
AgrTiCFBP2178_00069	E	Can catalyze the oxidation of choline to betaine aldehyde and betaine aldehyde to glycine betaine (By similarity)
dhaA	I	Haloalkane dehalogenase
AgrTiCFBP2178_00071	S	Antioxidant protein with alkyl hydroperoxidase activity. Required for the reduction of the AhpC active site cysteine residues and for the regeneration of the AhpC enzyme activity (By similarity)
ydbM	I	acyl-CoA dehydrogenase
AgrTiCFBP2178_00073	S	Antioxidant protein with alkyl hydroperoxidase activity. Required for the reduction of the AhpC active site cysteine residues and for the regeneration of the AhpC enzyme activity (By similarity)
rbsC	G	abc transporter permease protein
rbsA	P	abc transporter
AgrTiCFBP2178_00076
aiiB	S	Metallo-beta-lactamase superfamily
soxC	I	acyl-CoA dehydrogenase
dppA_1	E	Extracellular solute-binding protein, family 5
gsiA	E, P	ABC, transporter
dppC	P	ABC transporter permease protein
gsiC_1	P	Binding-protein-dependent transport systems inner membrane component
hpyO	P	Oxidoreductase
rutA	F	Luciferase-like monooxygenase
moxC	C	Monooxygenase
pgrR	K	LysR family transcriptional regulator
AgrTiCFBP2178_00087
ftsH	O	aaa ATPase
AgrTiCFBP2178_00090	S	Inherit from proNOG: peptidase S8 and S53, subtilisin, kexin, sedolisin
ntaA_2	S	monooxygenase
ssuA_2	P	ABC transporter substrate-binding protein
ssuC_2	P	Binding-protein-dependent transport systems inner membrane component
ssuB_2	P	Part of the ABC transporter complex SsuABC involved in aliphatic sulfonates import. Responsible for energy coupling to the transport system
argP	K	lysr family transcriptional regulator
glpE	P	domain-containing protein
AgrTiCFBP2178_00098	S	Uncharacterised ACR, COG2135
AgrTiCFBP2178_00099	S	Uncharacterised ACR, COG2135
ligD	L	DNA ligase
imuA
imuB	L	nucleotidyltransferase DNA polymerase involved in DNA
dnaE2	L	DNA polymerase involved in damage-induced mutagenesis and translesion synthesis (TLS). It is not the major replicative DNA polymerase (By similarity)
AgrTiCFBP2178_00106
AgrTiCFBP2178_00107	D	Mobile mystery protein B
AgrTiCFBP2178_00108	K	HTH_XRE
AgrTiCFBP2178_00109	S	Protein of unknown function (DUF1419)
AgrTiCFBP2178_00110	S	Protein of unknown function (DUF3085)
AgrTiCFBP2178_00111	L	DEXDc
yybR	K	transcription, DNA-dependent
tdh	C	alcohol dehydrogenase
noc_2	K	ParB
AgrTiCFBP2178_00115
AgrTiCFBP2178_00116
AgrTiCFBP2178_00119	P	phnA protein
AgrTiCFBP2178_00120
traC	L	antirestriction protein
AgrTiCFBP2178_00122
AgrTiCFBP2178_00123	S	Protein of unknown function (DUF736)
AgrTiCFBP2178_00124	S	Zeta toxin
AgrTiCFBP2178_00126
AgrTiCFBP2178_00129	S	Protein of unknown function (DUF736)
ihfA	L	DNA-binding protein
AgrTiCFBP2178_00132	S	WGR
AgrTiCFBP2178_00136	U	Conjugal transfer coupling protein TraG
recD2	L	transfer relaxase TraA
AgrTiCFBP2178_00140	U	Conjugal transfer protein
AgrTiCFBP2178_00141	S	TraB family
bdlA	T	Methyl-accepting chemotaxis
traR	K	Transcriptional regulator
sucP	G	Trehalose synthase
AgrTiCFBP2178_00148	P	Na Pi-cotransporter
srlR	K	Transcriptional Regulator, DeoR family
dppA_2	S	ABC transporter
oppD	E, P	ABC transporter
oppF	E	(ABC) transporter
gsiC_2	P	ABC transporter (permease)
gsiD	P	ABC transporter (Permease)
ugpQ	C	glycerophosphoryl diester phosphodiesterase
AgrTiCFBP2178_00156	G	Inositol monophosphatase
AgrTiCFBP2178_00157	L	nudix hydrolase
AgrTiCFBP2178_00158
AgrTiCFBP2178_00160	Q	Cytochrome P450
AgrTiCFBP2178_00161	Q	cytochrome p450
AgrTiCFBP2178_00162	L	Transposase IS116 IS110 IS902
AgrTiCFBP2178_00166	S	VirK protein
AgrTiCFBP2178_00168	S	HipA domain protein
AgrTiCFBP2178_00169	L	transposase, IS3 IS911 family protein
AgrTiCFBP2178_00170
tzs	J	Catalyzes the transfer of a dimethylallyl group onto the adenine at position 37 in tRNAs that read codons beginning with uridine, leading to the formation of N6-(dimethylallyl)adenosine (i(6)A) (By similarity)
virA	T	Histidine kinase
AgrTiCFBP2178_00174	U	Conjugal transfer protein
virB2	U	conjugal transfer protein, TrbC
virB3	U	type iv secretory pathway virb3
virB4_2	U	Conjugal transfer ATPase TrbE
virB6	U	type IV secretion system protein
virB8	U	type IV secretion protein
virB9	U	transfer protein
AgrTiCFBP2178_00183	U	type IV secretion system protein
AgrTiCFBP2178_00184	U	type IV secretion system
ompR	T	Two component transcriptional regulator, winged helix family
virC1	D	VirC1 protein
virD2	L	Relaxase/Mobilisation nuclease domain
virD4	U	Conjugal transfer coupling protein TraG
AgrTiCFBP2178_00197	L	conserved protein
AgrTiCFBP2178_00199	G	Xylose isomerase domain-containing protein
AgrTiCFBP2178_00200	S	NUDIX domain
suhB	G	Inositol monophosphatase
AgrTiCFBP2178_00202	C	glycerophosphoryl diester phosphodiesterase
