# Supplementary material for: Complete Sequence of Succinamopine Ti-Plasmid pTiEU6 Reveals Its Evolutionary Relatedness with Nopaline-Type Ti-Plasmids
Source: Genome Biol Evol. 2019 Aug 6;11(9):2480–91. doi: 10.1093/gbe/evz173 (PMC6733357; doi:10.1093/gbe/evz173)
Supplement: evz173_Supplementary_Data [file evz173_supplementary_data.zip › Table S2 Alignments of tra and trb operon.xlsx]

## Sheet: Sheet1
Identity	TraG	TraD	TraC	TraA	TraF	TraB	TraH	TraM	TraR	McpA
pTiC58	0.82	0.77	0.76	0.6	0.67	0.95	0.99	1	0.99	0.99
pTiSAKURA	0.99	0.99	0.99	0.98	0.94	0.99	0.98	0.99	1	0.98
RSF1010	-	-	-	0.3	-	-	-	-	-	-
RP4	0.24	-	-	-	0.35	-	-	-	-	-
Identity	TrbI	TrbH	TrbG	TrbF	TrbL	TrbK	TrbJ	TrbE	TrbD	TrbC	TrbB	TraI
pTiEU6 vs pTiC58	0.88	0.87	0.95	0.95	0.94	0.81	0.94	0.95	1	0.98	1	1
pTiEU6 vs pTiSAKURA	0.88	0.87	0.98	0.95	0.95	0.78	0.94	0.95	1	0.99	0.99	0.99
pTiC58 vs pTiSAKURA	0.95	0.99	0.98	1	1	0.97	1	0.99	1	0.99	1	0.99
